# Supplementary material for: Impact of a Food Skills Course with a Teaching Kitchen on Dietary and Cooking Self-Efficacy and Behaviors among College Students
Source: Nutrients. 2024 Feb 21;16(5):585. doi: 10.3390/nu16050585 (PMC10933768; doi:10.3390/nu16050585)
Supplement: Supplementary file 1 [file nutrients-16-00585-s001.zip]

Archive with 1 entries (1 files):
- nutrients-2845074-supplementary.pdf
